# Supplementary material for: Identification of Arabidopsis Protein Kinases That Harbor Functional Type 1 Peroxisomal Targeting Signals
Source: Front Cell Dev Biol. 2022 Feb 15;10:745883. doi: 10.3389/fcell.2022.745883 (PMC8886021; doi:10.3389/fcell.2022.745883)
Supplement: Supplementary file 2 [file Table1.XLS]

## Sheet: S. Table 1
Supplemental Table 1. Summary of protein kinases selected for study harboring a putative peroxisomal targeting signal 1 (PTS1s). The Arabidopsis kinome (Zulawski et al. 2014) was screened for protein kinases that have peroxisomal targeting signal 1 (PTS1), PTS1-like, and PTS1-like tripeptide sequences. Thirty-one protein kinase candidates were selected for experimental validation and 12 were show…
AGI	Annotation	C-term. Tri>	Perox. pred. in PWM	Post. Prob. PWM	Pred. Score in PWM	Perox. pred. in RI	Post. Prob. RI	Pred. Score in RI	Score in PPero	PTS1 conservation	Cloned PTD	PTD Number	Localization
AT5G07180.1	Receptor-like kinase, ERECTA-like 2	SSL	No	0.270891	0.374236	No	2e-05	0.090491	2.41591	Yes, Wide	FREDISKSSL	1	Peroxisomes
AT5G60300.3	Concanavalin A-like lectin protein kinase family protein	ARL	Yes	0.999606	0.81258	Yes	1	0.43102	NI	Yes, Limited	LFFFLQLARL	2	Peroxisomes
AT4G13190.1	Protein kinase superfamily protein	SLL	Yes	0.817043	0.473438	No	0	-0.149288	NI	Yes, Wide	ESPRDVYSLL	3	Peroxisomes
AT5G49660.1	Leucine-rich repeat transmembrane protein kinase family protein	TRL	No	0.068683	0.315141	No	0	0.017726	NI	Yes, Wide	VSDHLTQTRL	4	Peroxisomes
AT2G26830.1	Protein kinase	ASL	No	0.000109	0.106584	No	0	-0.252197	NI	Yes, Limited	LVTSHLSASL	5	Peroxisomes
AT1G76540.1	Cyclin-dependent kinase	SSL	No	0.002672	0.204019	No	0	-0.211453	NI	Yes,Wide	FDDLPEKSSL	6	Peroxisomes
AT3G61960.1	Protein kinase superfamily protein	SHL	No	0.062501	0.311571	No	0	-0.004592	2.42076	Yes, Wide	SNLQHRRSHL	7	Peroxisomes
AT3G57760.1	Protein kinase superfamily protein	SSI	No	0	-0.053311	No	0	-0.267005	NI	Only in Arabidopsis	SNNRSQMSSI	8	Peroxisomes
AT1G29720.1	Transmem.protein kinase	SSL	No	0.001294	0.181148	No	0	-0.083554	2.48686	Yes,Wide	STVENSSSSL	9	Peroxisomes
AT5G51560.1	Leucine-rich repeat protein kinase family protein	SCL	No	0.34818	0.388038	No	1e-06	0.05471	2.18954	Yes, Wide	HELGNCSSCL	10	Peroxisomes
AT1G34420.1	leucine-rich repeat transmembrane protein kinase family protein	TRL	No	8.6e-05	0.099712	No	0	-0.056311	NI	Yes, Wide	KTVLRMLTRL	11	Peroxisomes
AT1G74330.1	Protein kinase superfamily protein	SEL	Yes	0.555028	0.421134	No	0	-0.039643	NI	No	KKILLFSSEL	12	Peroxisomes
AT5G18910.1	Protein-kinase like	SKD	No	0.002023	0.195178	No	0	-0.133718	1.63413	No, Fukao2002	METVLGTSKD	13	Cytosol
AT1G67000.1	Serine/threonine kinase	SSL	Yes	0.914737	0.511421	No	0.00013	0.112332	NI	No	TNSKLESSSL	14	Cytosol
AT3G24790.1	Protein kinase superfamily protein	SQM	Yes	0.821633	0.474752	No	4e-06	0.072699	NI	Yes, Wide	SSPRYANSQM	15	Cytosol
AT1G14390.1	Leucine-rich repeat protein kinase family protein	SEL	Yes	0.654742	0.437959	No	0	-0.118457	NI	No	ENLGLGGSEL	16	Cytosol
AT1G09440.1	Protein kinase superfamily protein	KRL	Yes	0.531116	0.417309	No	0	0.026223	NI	No	PVSRSQSKRL	17	Cytosol
AT5G02290.1	Protein kinase superfamily protein	SIM	No	0.092402	0.326635	No	0	-0.105479	NI	No	AVNYPRPSIM	18	Cytosol
AT4G31250.1	Leucine-rich repeat protein kinase family protein	SLM	No	0.00108	0.17553	No	0	-0.201576	NI	No	RAMTEEFSLM	19	Cytosol
AT4G39400.1	Leucine-rich receptor-like protein kinase family protein	GKL	No	0.000513	0.152689	No	0	-0.275013	NI	No	SIKEVPEGKL	20	Cytosol
AT2G19230.1	Leucine-rich repeat transmembrane protein kinase protein	SEM	No	0.000339	0.140189	No	0	-0.093286	NI	No	RKLSNLLSEM	21	Cytosol
AT5G13290.3	Coryne, CRN, SOL2, Suppressor of LLP1 2	KRR	No	0	-0.676631	No	0	-0.850056	NI	No	PVLRRVCKRR	22	Cytosol
AT1G20930.1	Cyclin-dependent kinase	SSL	No	0.000257	0.131911	No	0	-0.216386	2.4996	Yes,Wide	FDDLPDKSSL	23	Cytosol
AT1G66880.1	Ser/Thr-protein kinase	ASL	No	0.09354	0.327119	No	0	-0.120501	NI	Yes,Limited	TSSSDTAASL	24	Cytosol
AT4G36070.1	Calcium-dependent protein kinase 18	QKM	No	0.214142	0.362613	No	0	-0.112959	NI	No	PPGYQLSQKM	25	Cytosol
AT4G18950.1	Integrin-linked protein kinase family	SHL	No	0.101202	0.330253	No	0	-0.149191	2.28425	Yes, Wide	HDGSSSGSHL	26	Cytosol
AT5G63610.1	Cyclin-dependent kinase E;1	RRL	No	0.027189	0.281346	No	0	0.008493	NI	No	YAPPNKSRRL	27	Cytosol
AT5G11850.1	Protein kinase superfamily protein	SLM	No	0.000209	0.125661	No	0	-0.317014	NI	No	NRANTSESLM	28	Cytosol
AT4G24400.1	CBL-interacting serine/threonine-protein kinase 8	KRR	No	0	-0.619518	No	0	-0.870126	NI	No	RVTKAKSKRR	29	Cytosol
AT2G18530.1	Putative Protein kinase	ANL	No	6e-06	0.024588	No	0	-0.308283	NI	No	DVEVEYEANL	30	Cytosol
AT2G40730.1	Protein kinase family protein with ARM repeat domain	SGM	No	0.037212	0.292509	No	0	-0.126056	NI	No	QRINRTSSGM	31	Cytosol

## Sheet: S.Table 2
Supplemental Table 2. Extended primers used to fuse the protein kinases signals N-terminally with EYFP. Selected protein kinases from Supplemental Table 1 are listed with the putative peroxisomal terminal domain number (PTD no.) and sequence (Column D and E). Column F shows the reverse primer used to amplify EYFP with the respective PTD extension.
AGI	Annotation	C-term. Tri>	PTD no.	PTD seq.	Primer (5'-3')
AT5G07180.1	Receptor-like kinase, ERECTA-like 2	SSL	1	FREDISKSSL	TATGTCTAGAGTCATAAGCTACTTTTGGAGATATCTTCACGGAACTTGTACAGCTCGTCCATGCC
AT5G60300.3	Concanavalin A-like lectin protein kinase family protein	ARL	2	LFFFLQLARL	TATGTCTAGAGTCATAACCTCGCAAGCTGAAGAAAAAAGAACAACTTGTACAGCTCGTCCATGCC
AT4G13190.1	Protein kinase superfamily protein	SLL	3	ESPRDVYSLL	TATGTCTAGAGTCATAGTAACGAGTACACATCTCTTGGAGACTCCTTGTACAGCTCGTCCATGCC
AT5G49660.1	Leucine-rich repeat transmembrane protein kinase family protein	TRL	4	VSDHLTQTRL	TATGTCTAGAGTCAGAGTCTTGTTTGCGTGAGATGATCTGACACCTTGTACAGCTCGTCCATGCC
AT2G26830.1	Protein kinase	ASL	5	LVTSHLSASL	TATGTCTAGAGTCACAGCGATGCTGAGAGGTGAGATGTAACAAGCTTGTACAGCTCGTCCATGCC
AT1G76540.1	Cyclin-dependent kinase	SSL	6	FDDLPEKSSL	TATGTCTAGAGTCAGAGAGAGGACTTTTCTGGCAGATCATCAAACTTGTACAGCTCGTCCATGCC
AT3G61960.1	Protein kinase superfamily protein	SHL	7	SNLQHRRSHL	TATGTCTAGAGTCAAAGATGAGACCGACGATGCTGTAAGTTAGACTTGTACAGCTCGTCCATGCC
AT3G57760.1	Protein kinase superfamily protein	SSI	8	SNNRSQMSSI	TATGTCTAGAGTCATATGGAGCTCATCTGTGATCTGTTGTTTGACTTGTACAGCTCGTCCATGCC
AT1G29720.1	Transmem.protein kinase	SSL	9	STVENSSSSL	TATGTCTAGAGTCACAGTGACGAGGAAGAATTCTCTACTGTGGACTTGTACAGCTCGTCCATGCC
AT5G51560.1	Leucine-rich repeat protein kinase family protein	SCL	10	HELGNCSSCL	TATGTCTAGAGTCAGAGACAGCTACTACAGTTACCTAGCTCATGCTTGTACAGCTCGTCCATGCC
AT1G34420.1	leucine-rich repeat transmembrane protein kinase family protein	TRL	11	KTVLRMLTRL	TATGTCTAGAGTCAGAGTCTTGTGAGCATCCGTAGAACAGTCTTCTTGTACAGCTCGTCCATGCC
AT1G74330.1	Protein kinase superfamily protein	SEL	12	KKILLFSSEL	TATGTCTAGAGTCACAATTCAGATGAGAAAAGCAAAATCTTTTTCTTGTACAGCTCGTCCATGCC
AT5G18910.1	Protein-kinase like	SKD	13	METVLGTSKD	TATGTCTAGAGTCAATCCTTAGATGTTCCGAGAACGGTCTCCATCTTGTACAGCTCGTCCATGCC
AT1G67000.1	Serine/threonine kinase	SSL	14	TNSKLESSSL	TATGTCTAGAGTCACAAACTTGAAGATTCCAGCTTTGAGTTTGTCTTGTACAGCTCGTCCATGCC
AT3G24790.1	Protein kinase superfamily protein	SQM	15	SSPRYANSQM	TATGTCTAGAGTCACATTTGCGAATTAGCATATCTAGGACTTGACTTGTACAGCTCGTCCATGCC
AT1G14390.1	Leucine-rich repeat protein kinase family protein	SEL	16	ENLGLGGSEL	TATGTCTAGAGTCATAGTTCTGAACCACCAAGCCCGAGGTTCTCCTTGTACAGCTCGTCCATGCC
AT1G09440.1	Protein kinase superfamily protein	KRL	17	PVSRSQSKRL	TATGTCTAGAGTCACAGTCTCTTGCTCTGTGATCTTGAAACCGGCTTGTACAGCTCGTCCATGCC
AT5G02290.1	Protein kinase superfamily protein	SIM	18	AVNYPRPSIM	TATGTCTAGAGTCACATAATTGAAGGCCTAGGATAATTCACAGCCTTGTACAGCTCGTCCATGCC
AT4G31250.1	Leucine-rich repeat protein kinase family protein	SLM	19	RAMTEEFSLM	TATGTCTAGAGTCACATGAGTGAGAACTCCTCAGTCATAGCTCTCTTGTACAGCTCGTCCATGCC
AT4G39400.1	Leucine-rich receptor-like protein kinase family protein	GKL	20	SIKEVPEGKL	TATGTCTAGAGTCATAATTTTCCTTCAGGAACTTCTTTTATACTCTTGTACAGCTCGTCCATGCC
AT2G19230.1	Leucine-rich repeat transmembrane protein kinase protein	SEM	21	RKLSNLLSEM	TATGTCTAGAGTCACATCTCTGACAACAGATTACTGAGTTTCCGCTTGTACAGCTCGTCCATGCC
AT5G13290.3	CORYNE, CRN, SOL2, SUPPRESSOR OF LLP1 2	KRR	22	PVLRRVCKRR	TATGTCTAGAGTCACCTCCGCTTGCAGACTCTTCGCAGAACGGGCTTGTACAGCTCGTCCATGCC
AT1G20930.1	Cyclin-dependent kinase	SSL	23	FDDLPDKSSL	TATGTCTAGAGTCAGAGAGAGGACTTGTCAGGCAAATCATCGAACTTGTACAGCTCGTCCATGCC
AT1G66880.1	Ser/Thr-protein kinase	ASL	24	TSSSDTAASL	TATGTCTAGAGTCACAAACTCGCCGCCGTATCAGAACTACTAGTCTTGTACAGCTCGTCCATGCC
AT4G36070.1	Calcium-dependent protein kinase 18	QKM	25	PPGYQLSQKM	TATGTCTAGAGTCACATCTTTTGTGAAAGCTGGTAACCAGGAGGCTTGTACAGCTCGTCCATGCC
AT4G18950.1	Integrin-linked protein kinase family	SHL	26	HDGSSSGSHL	TATGTCTAGAGTCACAAATGTGAACCGGATGATGAGCCGTCATGCTTGTACAGCTCGTCCATGCC
AT5G63610.1	Cyclin-dependent kinase E;1	RRL	27	YAPPNKSRRL	TATGTCTAGAGTCAGAGGCGTCTGGATTTGTTAGGAGGTGCGTACTTGTACAGCTCGTCCATGCC
AT5G11850.1	Protein kinase superfamily protein	SLM	28	NRANTSESLM	TATGTCTAGAGTCACATCAAACTTTCACTCGTATTCGCTCTGTTCTTGTACAGCTCGTCCATGCC
AT4G24400.1	CBL-interacting serine/threonine-protein kinase 8	KRR	29	RVTKAKSKRR	TATGTCTAGAGTCAACGTCTTTTACTCTTGGCCTTGGTGACTCGCTTGTACAGCTCGTCCATGCC
AT2G18530.1	Putative Protein kinase	ANL	30	DVEVEYEANL	TATGTCTAGAGTCATAGATTTGCTTCATATTCTACCTCCACATCCTTGTACAGCTCGTCCATGCC
AT2G40730.1	Protein kinase family protein with ARM repeat domain	SGM	31	QRINRTSSGM	TATGTCTAGAGTCACATTCCAGATGAGGTTCGGTTAATGCGTTGCTTGTACAGCTCGTCCATGCC

## Sheet: S. Table 3
Supplemental Figure 3. Primers and cDNA templets used to amplify full-length peroxisomal protein kinases. Selected peroxisomal protein kinases from Table 1 are listed with the primers used for cloning, restriction enzyme (R.E.) and the cDNA templates.
AGI	Kinase Number	Primer type	Primer (5'……3')	R.E.	Template
At5g07180	K1	F	ATGCGGCCGCTATGAGAAGGATAGAGACCA	NotI	RNA
		R	AGTCTAGAGTTATAAGCTACTTTTGGAGATATCTTC	XbaI
AT5G60300.3	K2	F	ATGCGGCCGCTATGGCTCGTTGGTTGCTTCAGATCCTGAT	NotI	pda15575
		R	AGTCTAGAGTCATAACCTCGCAAGCTGAAGAAA	XbaI
AT4G13190.1	K3	F	ATGCGGCCGCTATGAGTTGTTTCTTGGGT	NotI	DQ446829
		R	AGTCTAGAGTTATAGTAACGAGTACACATCTCTTGG	XbaI
AT5G49660.1	K4	F	AT GCGGCCGCTATGCGTCTCAAAAATTTC	NotI	pda10930
		R	ACCGCGGCTAGAGTCTTGTTTGCGTG	SacII
At2g26830	K5	F	ATGCGGCCGCTATGGGAGCAGCGAAGAATATCT	NotI	pda20033
		R	AGTCTAGAGCTACAGCGATGCTGAGAGG	XbaI
At1g76540	K6	F	ATGCGGCCGCTATGGACGAGGGAGTTATAGCAGTT	NotI	U12632
		R	AGTCTAGAGTTAGAGAGAGGACTTTTCTGGC	XbaI
AT3G61960.1	K7	F	ATGCGGCCGCTATGGAGTCGGCACGACTTGTG	NotI	pda01899
		R	AGTCTAGAGCTAAAGATGAGACCGACGATGC	XbaI
AT3G57760.1	K8	F	ATGCGGCCGCTATGGATTGGTTGAGAACA	NotI	pda01615
		R	ACCGCGGTCATATGGAGCTCATCTGT	SacII
At1g29720	K9	F	ATGCGGCCGCTATGTCAATCATCCTCTGGA	NotI	RNA
		R	ACCGCGG TTACAGTGACGAGGAAGA	SacII
		F	ATGCGGCCGCTAAAACAAAACATCACATTAA	NotI	R12285
AT5G51560.1	K10	F	ATGCGGCCGCTATGACGGCGACACAAATGCTGCTTCATCT	NotI	U17918
		R	ACCGCGGTCAGAGACAGCTACTACAGT	SacII
AT1G34420.1	K11	F	ATGCGGCCGCTATGTTCACTGGGGTCAAAAAGATGAAGAA	NotI	RNA
		R	ATGCGGCCGCTTAGAGTCTTGTGAGCAT	NotI
AT1G74330.1	K12	F	ATGCGGCCGCTATGGGTTGCGTTAGCTCGAA	NotI	RNA
		R	AGTCTAGAGTTACAATTCAGATGAGAAAAGCAA	XbaI
At4g31230	K13	F	ATGCGGCCGCTATGGCGAAGAACAGGAGG	NotI	DQ446888
		R	AGTCTAGAGTCACAACTTGGGGGAGGAA	XbaI
At1g69270	K14	F	ATGCGGCCGCTATGAAACTTCTGGGTTTG	notI	pda09067
		R	ACCGCGGTCACAATCTAGAAGGCTG	SacII
At3g08720	K15	F	ATGCGGCCGCTATGGTTTCTTCTCAGTGTTCTGTTGCAAA	NotI	pdx16073
		R	AGTCTAGAGCTACAAGTTGGATGTGGTCCG	XbaI
At3g20530	K16	F	ATGCGGCCGCTATGAAAATCAATTGCTTGTTCTGTTGTA	notI	pdy10379
		R	ACCGCGGTCAAAGTTTGGATCTTTC	SacII
At3g17420	K17	F	ATGCGGCCGCTATGACATCTCAGCTAAAA	NotI	U18269
		R	AGTCTAGAGTCAAATCTTTGCATCTGTTGTT	XbaI
At5g04870	K18	F	ATGCGGCCGCTATGGGTAATACTTGTGTT	notI	U61136
		R	ACCGCGGCTAGAGTTTAAGAGCAATG	SacII
At5g03730	K19	F	ATGCGGCCGCTATGGAAATGCCCGGTAGAAGATCT	NotI	pda17889
		R	AGTCTAGAGGGTCTTAGCAAGTCCATTATAGTTG	XbaI

## Sheet: S. Table 4
Supplemental Table 4. List of genotyped T-DNA insertion lines and a summary of sucrose dependence assay results. T-DNA insertion lines from the peroxisomal protein kinases (Table 1) are listed. The summary of genotyping and sucrose dependence (SD) assay are also summarized in columns F, G, and H respectively. Column K includes the primers used for genotyping each line. Kinases shaded gray mark pr…
AGI	Annotation	Kinase Number	T_DNA Line		Homozygous	Heterozygous	SD	Primer type	Primer (5'-3')
At5g07180	Receptor-like kinase; ERECTA-LIKE 2	K1	SALK_015275	Exon	ND	ND	ND	LP	AATGACACATCGCTGAGAAGG
								RP	TATCTCCATGGCAACAAGCTC
			SALK_119164	Intron	N	Y	N*	LP	ACAATTGATTCAAGGCAGCAC
								RP	ATATGTGTCAGCTGACGGGTC
			GABI_486E03	Exon	Y	Y	N	LP	TATCTCCATGGCAACAAGCTC
								RP	AATGACACATCGCTGAGAAGG
AT5G60300.3	L-type lectin receptor kinase I.9	K2	SAIL_83_A03	Exon	N	Y	N*	LP	ATTCATCATCTGCAATGGCTC
								RP	CACCTTCATCACCATTATGGG
			SAIL_893_C05	Exon	N	Y	ND	LP	GTGGCCATGGTATTGTCTTTG
								RP	GTTGGAAGCTTTGACATCTCG
AT4G13190.1	Protein kinase superfamily protein	K3	SALK_200984	Exon	N	Y	ND	LP	AATCCGACTGGGTTAAGGTTC
								RP	AAACCCTCCGGTGATATATCG
			SALK_072589	Exon	Y	ND	N	LP	GTTCTTGATCGGAGAAGGAGG
								RP	AAGAAGTGGATCCGCTAGCTC
AT5G49660.1	Leucine-rich repeat transmembrane protein kinase family protein	K4	SAIL_268_H07	Exon	N	N	ND	LP	TACCGGATTCAATCTGCAGTC
								RP	GAATCTCCCTTTGGTCGAAAC
AT2G26830.1	Protein kinase	K5	SALK_057727	Intron	N	Y	N*	LP	TACCTCGTCTGGTTTGTCTGG
								RP	TCGTTTGAAGAACTCCACAAAG
At1g76540	Cyclin-dependent kinase	K6	SALK_202947	Exon	Y	ND	N	LP	GATTCATAGAGGGGGAAGCAG
								RP	ATGCAAAGGTATGGCATTCTG
			SAIL_429_A04	Exon	Y	ND	N	LP	GCGGTGTTTTACTCGTGAGAG
								RP	AGGGAGACTCTGAGCTCCAAC
AT3G61960.1	Protein kinase superfamily protein	K7	Sail_27_C05	Exon	N	N	ND	LP	TCAGGCTGACTTATGGAGTGC
								RP	ATGGACAATCGTTAAGCGTTG
			Salk_054351	Exon	Y	ND	ND	LP	TTTGTGCACCAACAAAGTTTG
								RP	TTTGCATCAGTATGCACAAGC
AT3G57760.1	Protein kinase superfamily protein	K8	Sail_883_D10.V1	Exon	Y	ND	N	LP	AGAGATTTGTCGCGACATAGC
								RP	TCAAGTCCAAAAGCTCAGAGG
At1g29720	Transmembrane protein kinase	K9	SALK_091295	Intron	Y	ND	N	LP	TTGCAACATAAGGCAAGAGTG
								RP	TGACAGGACCTATCCCTGATG
AT5G51560.1	Leucine-rich repeat protein kinase family protein	K10	SALK_022448	Exon	N	Y	N	LP	TCTCGTGGACCAATCAAGAAC
								RP	CACTGGAGCTATACCTGCGAG
			SALK_029359	Intron	N	Y	N	LP	TTGGTTGTGACTGGAAAGGAC
								RP	TTGCCTGGTACAGAACCAAAC
AT1G34420.1	Leucine-rich repeat transmembrane protein kinase family protein	K11	SALK_109694	Exon	N	Y	N*	LP	GTTTATGCAGGCAAGAGCAAC
								RP	GGGATCATAACTGTCACCGTG
			SALK_030002	Exon	N	N	ND	LP	TTGGCTATGAACGAGTTCACC
								RP	TACCTGCTTGTCCAATCAACC
AT1G74330.1	Protein kinase superfamily protein	K12	SALK_149892	Exon	Y	ND	N	LP	AGGAGTCAGAAGAGCGGTAGC
								RP	TCTTCTGGTGGAGATCCACAC
			SAIL_655_A07	Intron	Y	ND	N	LP	TTTTCTCCTTGCTGGTTTGTG
								RP	TCCAGATTCTTTTGGTGCATC
At4g31230.1	Kinase with adenine nucleotide alpha hydrolases-like domain-containing protein	K13	SALK_037105	Exon	Y	ND	N	LP	TGAGAGCTTCCTTACAGGCTG
								RP	CAGATGTGGCGAGAGCTTTAG
			SALK_096089	Exon	ND	ND	ND	LP	ACTGGTTCCATTTGGATCCTC
								RP	GAGTCGATGCAGAAACGAAAG
At1g69270	Receptor-like protein kinase 1	K14	SALK_208360	Exon	Y	ND	N	LP	TTGTGACATGAGACTGCGAAG
								RP	TTTTAACCGAGAGTGGTGGTG
At3g08720	Serine/theronine protein kinase 2	K15	SALK_083817	Exon	N	N	ND	LP	AAAATTGCTTGTGTTATGCGC
								RP	TGAAAGGATGATCGATTTTGG
			SALK_083825	Exon	N	N	ND	LP	TTTATTTGGGAGGGGATGATC
								RP	TGAAAGGATGATCGATTTTGG
At3g17420	Glyoxysomal protein kinase 1	K17	SAIL_1250_C08	Exon	Y	ND	Y	LP	AACCCCTTGTTGGACTTCTTC
								RP	CACCACTTTTGGCTCAATAGC
			SALK_047485C	Exon	Y	ND	Y	LP	CACCACTTTTGGCTCAATAGC
								RP	AACCCCTTGTTGGACTTCTTC
At5g04870	Calcium dependent kinase 1	K18	SAIL_403_B10	Exon	Y	ND	N	LP	ATCATTCAACGCGGTCACTAC
								RP	CTCCGTCGTCTCTTTCTTTCC
At5g03730	Constitutive triple response 1; Sugar insensitive 1	K19	SAIL_1274_B10	Exon	Y	ND	ND	LP	CCAAACTTCTTCAACAATGGC
								RP	CTTGAAGGCTGGATCACTACG
			SAIL_180_D05	Exon	Y	ND	ND	LP	GGTGGTGGTGATCATAGGTTG
								RP	ATCTTCCCCCATGATAACTGG
